# Supplementary material for: Identification of Lifestyle Behaviors Associated with Recurrence and Survival in Colorectal Cancer Patients Using Random Survival Forests
Source: Cancers (Basel). 2021 May 18;13(10):2442. doi: 10.3390/cancers13102442 (PMC8157840; doi:10.3390/cancers13102442)
Supplement: Supplementary file 1 [file cancers-13-02442-s001.zip]

Archive with 1 entries (1 files):
- cancers-1183637-supplementary.pdf
